# Supplementary material for: Evaluation of rodent control to fight Lassa fever based on field data and mathematical modelling
Source: Emerg Microbes Infect. 2019 Apr 21;8(1):640–9. doi: 10.1080/22221751.2019.1605846 (PMC7011821; doi:10.1080/22221751.2019.1605846)
Supplement: Supplemental Material [file TEMI_A_1605846_SM5522.zip]

Archive with 2 entries (2 files):
- Supplementary information figures.docx
- Supplementary information model.docx
